# Supplementary material for: Phenolic Compounds as Phytochemical Tracers of Varietal Origin of Some Autochthonous Apple Cultivars Grown in Serbia
Source: Molecules. 2022 Nov 7;27(21):7651. doi: 10.3390/molecules27217651 (PMC9653822; doi:10.3390/molecules27217651)
Supplement: Supplementary file 1 [file molecules-27-07651-s001.zip]

Archive with 1 entries (1 files):
- molecules-1986491-supplementary.pdf
